# Supplementary material for: Sex-Based Differences in Systemic Sclerosis Among Egyptian Patients: Insights from a Multicenter Observational Study in a Genetically Distinct North African Mediterranean Population
Source: J Clin Med. 2025 Oct 25;14(21):7574. doi: 10.3390/jcm14217574 (PMC12609230; doi:10.3390/jcm14217574)
Supplement: Supplementary file 1 [file jcm-14-07574-s001.zip]

Archive with 1 entries (1 files):
- jcm-3866676-supplementary.pdf
